# Supplementary material for: The Fungal Communities and Flavor Profiles in Different Types of High-Temperature Daqu as Revealed by High-Throughput Sequencing and Electronic Senses
Source: Front Microbiol. 2021 Dec 2;12:784651. doi: 10.3389/fmicb.2021.784651 (PMC8674350; doi:10.3389/fmicb.2021.784651)
Supplement: Supplementary file 2 [file Table_1.XLSX]

## Sheet: Sheet1
General information of sequence and alpha diversity in HTD samples
Sample name	Number of reads	Number of OTU	Chao1 index	Number of observed species	Shannon index	Simpson index
White1	71244	1380	1594.65	1049.26	5.67809	0.926297
White2	43529	662	1154.39	596.52	3.15191	0.61623
White3	65188	1010	1276.75	785.08	3.9525	0.775508
White4	49752	655	1004.61	558.2	2.91069	0.559579
White5	67165	1071	1368.55	810.5	4.41384	0.79364
White6	47794	668	1070.23	576.9	2.88413	0.547476
White7	35076	738	1290.74	737.5	3.43455	0.629086
White8	70312	1178	1404.76	894.8	5.39318	0.907015
White9	74206	1018	1260.79	743.96	4.29096	0.819575
White10	64049	1037	1334.31	808.64	3.75942	0.647162
Black1	54854	1146	1523.57	960.48	5.18757	0.894161
Black2	37868	558	999.497	533.5	3.63046	0.763735
Black3	74917	1147	1376.79	835.32	5.0981	0.896736
Black4	47080	798	1151.74	699.32	4.00949	0.737641
Black5	65625	1234	1593.49	949.44	4.47802	0.785798
Black6	71866	1301	1599.68	965.76	4.53745	0.815099
Black7	74916	1262	1454.01	928.96	5.04022	0.882075
Black8	69475	1329	1711.96	985.9	5.80018	0.938764
Black9	74903	1134	1349.61	828.46	5.68697	0.940543
Black10	39217	855	1334.16	811.68	4.01575	0.780921
Yellow1	50917	1022	1415.46	871.36	4.5077	0.828637
Yellow2	62170	927	1195.45	731.82	3.60651	0.709806
Yellow3	69870	1335	1611.55	1011.22	4.82138	0.810857
Yellow4	71526	1449	1791.04	1071.64	5.80158	0.939741
Yellow5	71448	1286	1529.45	982.4	5.11914	0.839127
Yellow6	60336	826	1158.31	643.04	2.68925	0.49909
Yellow7	54288	1318	1751	1102.92	5.74083	0.925257
Yellow8	52546	834	1205.14	697.84	3.1531	0.588531
Yellow9	65726	1022	1224.99	802.22	4.98616	0.875064
Yellow10	67547	1045	1235.15	818.98	4.87699	0.858675
